# Supplementary material for: Differential Myocardial Responses in Male and Female Rats with Uremic Cardiomyopathy
Source: Int J Mol Sci. 2025 Mar 3;26(5):2259. doi: 10.3390/ijms26052259 (PMC11900185; doi:10.3390/ijms26052259)
Supplement: Supplementary file 1 [file ijms-26-02259-s001.zip]

Archive with 1 entries (1 files):
- ijms-3470141-supplementary.pdf
